# Supplementary material for: Growth-factor-mediated coupling between lineage size and cell fate choice underlies robustness of mammalian development
Source: eLife. 2020 Jul 28;9:e56079. doi: 10.7554/eLife.56079 (PMC7513828; doi:10.7554/eLife.56079)
Supplement: Supplementary file 1 [file elife-56079-video1.gif]

<?xml version="1.0" encoding="UTF-8"?>
<Error><Code>AccessDenied</Code><Message>Access Denied</Message><RequestId>494D2225328AA082</RequestId><HostId>u3OcuUWmzliq6uSWxQrnAJJXGyEBAYDlgbM5TlKF2nzU7Qi4uKYbqfZUrRZcyBwA5V61Wfa2aNg=</HostId></Error>
